# Supplementary material for: Looking back and abroad while (not) moving forward. Migration, ideas and the stability of citizenship in Spain
Source: Front Sociol. 2025 Jul 3;10:1570110. doi: 10.3389/fsoc.2025.1570110 (PMC12267229; doi:10.3389/fsoc.2025.1570110)
Supplement: Supplementary file 1 [file Supplementary_file_1.xlsx]

## Sheet: Hoja1
Year	Title of the Iniciative	Ref. N.	Parlamentary debates
1981	Bill. Reform of Articles 17 to 26 of the Civil Code (Nationality)	121/000165	Cortes Generales; Diario de Sesiones del Congreso de los Diputados, Año 1982, I Legislatura, N. 234; Sesión plenaria, 27 de abril de 1982; P.13659.
			Cortes Generales; Diario de Sesiones del Congreso de los Diputados, Año 1982, I Legislatura, N. 237; Sesión plenaria, 4 de mayo de 1982; P.13765.
			Cortes Generales; Diario de Sesiones del Congreso de los Diputados, Año 1982, I Legislatura, N. 254; Sesión plenaria, 29 de junio de 1982; P.14768.
			Cortes Generales; Diario de Sesiones del Senado; Año 1982, I Legislatura, N. 161; Sesión plenaria, 15 de junio de 1982; P.7998.
1990	Bill Proposal on the Reform of the Civil Code Regarding Nationality.	122/000009	Cortes Generales; Diario de Sesiones del Congreso de los Diputados, Año 1990, IV Legislatura, N.20; Sesión plenaria, 6 de marzo de 1990; P.720.
			Cortes Generales; Diario de Sesiones del Congreso de los Diputados, Año 1990, IV Legislatura, N.88; Comisión de Justicia e Interior, 8 de mayo de 1990; P.2614.
			Cortes Generales; Diario de Sesiones del Congreso de los Diputados, Año 1990, IV Legislatura; N.119; Comisión de Justicia e Interior, 26 de junio de 1990; P.3584.
			Cortes Generales; Diario de Sesiones del Senado; Año 1990, IV Legislatura, N. 38; Sesión plenaria, 7 de octubre de 1990; P.1949.
			Cortes Generales; Diario de Sesiones del Congreso de los Diputados, Año 1990, IV Legislatura, N. 73; Sesión plenaria, 9 de noviembre de 1990; P.3628.
1995	Bill Proposal to Amend the Civil Code Regarding the Recovery of Nationality	121/000080	Cortes Generales; Diario de Sesiones del Congreso de los Diputados, Año 1995, V Legislatura, N. 131; Sesión plenaria, 9 de marzo de 1995; P.7006.
			Cortes Generales; Diario de Sesiones del Congreso de los Diputados, Año 1995, V Legislatura, N. 489; Comisión de Justicia e Interior, 10 de mayo de 1995; P.14866.
			Cortes Generales; Diario de Sesiones del Senado; Año 1995, V Legislatura, N. 214; Comisión de Justicia, 11 de septiembre de 1995; P.2.
			Cortes Generales; Diario de Sesiones del Senado; Año 1995, V Legislatura, N.88; Sesión plenaria, 27 de septiembre de 1995; P.4509.
			Cortes Generales; Diario de Sesiones del Congreso de los Diputados, Año 1995, V Legislatura, n. 131; Sesión plenaria 19 de octubre de 1995; P.9438.
1996	Bill Proposal to Amend the Civil Code Regarding Nationality.	122/000018	Cortes Generales; Diario de Sesiones del Congreso de los Diputados, Año 1996, VI Legislatura, N.47; Pleno y Diputación Permanente, 10 de diciembre de 1996; P.2338.
1996	Bill Proposal to Amend the Civil Code Regarding Nationality.	122/000048	Cortes Generales; Diario de Sesiones del Congreso de los Diputados, Año 1996, VI Legislatura, N.47; Pleno y Diputación Permanente, 10 de diciembre de 1996; P.2338.
1999	Bill Proposal to Amend the Civil Code Regarding the Acquisition and Recovery of Nationality	122/000232	Cortes Generales; Diario de Sesiones del Congreso de los Diputados, Año 1999, VI Legislatura, N.280; Pleno y Diputación Permanente, 14 de diciembre de 1999; P.15076.
1999	Bill Proposal to Amend the Civil Code Regarding Nationality.	122/000246	Cortes Generales; Diario de Sesiones del Congreso de los Diputados, Año 1999, VI Legislatura, N.280; Pleno y Diputación Permanente, 14 de diciembre de 1999; P.15076.
2001	Bill Proposal to Amend the Civil Code Regarding Nationality.	122/000102	Cortes Generales; Diario de Sesiones del Congreso de los Diputados, Año 2002, VII Legislatura, N.134; Pleno y Diputación Permanente, 5 de febrero de 2002; P.6799.
			Cortes Generales; Diario de Sesiones del Congreso de los Diputados, Año 2002, VII Legislatura, N.146; Pleno y Diputación Permanente, 14 de marzo de 2002; P.7361.
2001	Bill Proposal to Amend the Civil Code Regarding Nationality.	122/000109	Cortes Generales; Diario de Sesiones del Congreso de los Diputados, Año 2002, VII Legislatura, N.134; Pleno y Diputación Permanente, 5 de febrero de 2002; P.6799.
			Cortes Generales; Diario de Sesiones del Congreso de los Diputados, Año 2002, VII Legislatura, N.146; Pleno y Diputación Permanente, 14 de marzo de 2002; P.7361.
2001	Bill Proposal to Amend the Civil Code Regarding Nationality.	122/000150	Cortes Generales; Diario de Sesiones del Congreso de los Diputados, Año 2002, VII Legislatura, N.134; Pleno y Diputación Permanente, 5 de febrero de 2002; P.6799.
			Cortes Generales; Diario de Sesiones del Congreso de los Diputados, Año 2002, VII Legislatura, N.146; Pleno y Diputación Permanente, 14 de marzo de 2002; P.7361.
2002	Bill Proposal to Amend the Civil Code Regarding Nationality.	122/000216	Cortes Generales; Diario de Sesiones del Congreso de los Diputados, Año 2002, VII Legislatura, N.495; Comisión de Justicia e Interior, 20 de mayo de 2002; P.15906.
			Cortes Generales; Diario de Sesiones del Congreso de los Diputados, Año 2002, VII Legislatura, N.164; Pleno y Diputación Permanente, 23 de mayo de 2002; P.8284.
			Cortes Generales; Diario de Sesiones del Senado; Año 2002, VII Legislatura, N.323; Comisión de Justicia, 18 de septiembre de 2002; P.1.
			Cortes Generales; Diario de Sesiones del Senado Año 2002, VII Legislatura, N.102; Sesión plenaria, 25 de septiembre de 2002; P.6161.
2006	Bill on the Statute of Spanish Citizenship Abroad	121/000075	Cortes Generales; Diario de Sesiones del Congreso de los Diputados, Año 2006, VIII Legislatura, N.649; Comisión de Trabajo y Asuntos Sociales, 27 de septiembre de 2006; P.2.
			Cortes Generales; Diario de Sesiones del Senado, Año 2006, VIII Legislatura, N.392; Comisión de Trabajo y Asuntos Sociales, 16 de noviembre de 2006; P.6025.
			Cortes Generales; Diario de Sesiones del Senado, Año 2006, VIII Legislatura, N.101; Sesión plenaria, 21 de noviembre de 2006; P.6025.
			Cortes Generales; Diario de Sesiones del Congreso de los Diputados, Año 2006, VIII Legislatura, N.219; Pleno y Diputación Permanente, 31 de noviembre de 2006; P.11111.
2006	Bill to Recognize and Expand Rights and Establish Measures in Favor of Those Who Suffered Persecution or Violence During the Civil War and the Dictatorship	121/000099	Cortes Generales; Diario de Sesiones del Congreso de los Diputados, Año 2006, VIII Legislatura, N.222; Pleno y Diputación Permanente, 14 de diciembre de 2006; P.11255.
			Cortes Generales; Diario de Sesiones del Congreso de los Diputados, Año 2007, VIII Legislatura, N.241; Pleno y Diputación Permanente, 20 de marzo de 2007; P.12164.
			Cortes Generales; Diario de Sesiones del Congreso de los Diputados, Año 2007, VIII Legislatura, N.925; Comisión Constitucional, 17 de octubre de 2007; P.16.
			Cortes Generales; Diario de Sesiones del Congreso de los Diputados, Año 2006, VIII Legislatura, N.296; Pleno y Diputación Permanente, 31 de octubre de 2007; P.14611.
			Cortes Generales; Diario de Sesiones del Senado, Año 2007, VIII Legislatura, N.543; Comisión Constitucional, 20 de noviembre de 2007; P.1.
			Cortes Generales; Diario de Sesiones del Senado, Año 2007, VIII Legislatura, N.549; Comisión Constitucional, 28 de noviembre de 2007; P.2.
			Cortes Generales; Diario de Sesiones del Senado, Año 2007, VIII Legislatura, N.140; Sesión plenaria, 10 de diciembre de 2007; P.8871.
2011	Bill on the Civil Registry	121/000090	Cortes Generales; Diario de Sesiones del Congreso de los Diputados, Año 2011, IX Legislatura, N.769; Comisión de Justicia, 4 de mayo de 2011; P.2.
			Cortes Generales; Diario de Sesiones del Senado, Año 2011, IX Legislatura, N.524; Comisión de Justicia, 1 de junio de 2011; P.12.
			Cortes Generales; Diario de Sesiones del Senado, Año 2011, IX Legislatura, N.536; Comisión de Justicia, 16 de junio de 2011; P.2.
			Cortes Generales; Diario de Sesiones del Senado, Año 2011, IX Legislatura, N.536; Sesión plenaria, 22 de junio de 2011; P.7532.
			Cortes Generales; Diario de Sesiones del Congreso de los Diputados, Año 2011, IX Legislatura, N.262; Pleno y Diputación Permanente, 14 de julio de 2011; P.26.
2014	Bill on the granting of Spanish nationality to Sephardic Jews originally from Spain.	121/000099	Cortes Generales; Diario de Sesiones del Congreso de los Diputados, Año 2014, X Legislatura, N.242; Pleno y Diputación Permanente, 20 de noviembre de 2014; P.58.
			Cortes Generales; Diario de Sesiones del Congreso de los Diputados, Año 2015, X Legislatura, N.242; Comisión de Justicia, 25 de marzo de 2015; P.24.
			Cortes Generales; Diario de Sesiones del Senado, Año 2015, X Legislatura, N.452; Comisión de Justicia, 28 de abril de 2015; P.2.
			Cortes Generales; Diario de Sesiones del Senado, Año 2015, X Legislatura, N.455; Comisión de Justicia, 5 de mayo de 2015; P.2.
			Cortes Generales; Diario de Sesiones del Senado, Año 2015, X Legislatura, N.455; Sesión Plenaria, 27 de mayo de 2015; P.15261
			Cortes Generales; Diario de Sesiones del Congreso de los Diputados, Año 2015, X Legislatura, N.287; Pleno y Diputación Permanente, 11 de junio de 2015; P.26.
2015	Bill on administrative reform measures in the field of the Administration of Justice and the Civil Registry.	121/000101	Cortes Generales; Diario de Sesiones del Congreso de los Diputados, Año 2014, X Legislatura, N.248; Pleno y Diputación Permanente, 11 de noviembre de 2014; P.27.
			Cortes Generales; Diario de Sesiones del Congreso de los Diputados, Año 2015, X Legislatura, N.823; Comisión de Justicia, 2 de junio de 2015; P.2.
			Cortes Generales; Diario de Sesiones del Senado, Año 2015, X Legislatura, N.472; Comisión de Justicia, 18 de junio de 2015; P.1.
			Cortes Generales; Diario de Sesiones del Senado, Año 2015, X Legislatura, N.480; Comisión de Justicia, 30 de junio de 2015; P.1.
			Cortes Generales; Diario de Sesiones del Senado, Año 2015, X Legislatura, N.164; Sesión Plenaria, 8 de julio de 2015; P.16082.
2021	Bill on Democratic Memory.	121/000064	Cortes Generales; Diario de Sesiones del Congreso de los Diputados, Año 2021, XIV Legislatura, N.130; Pleno y Diputación Permanente, 14 de octubre de 2021; P.56.
			Cortes Generales; Diario de Sesiones del Congreso de los Diputados, Año 2022, XIV Legislatura, N.730; Comisión Constitucional, 4 de julio de 2022; P.2.
			Cortes Generales; Diario de Sesiones del Congreso de los Diputados, Año 2022, XIV Legislatura, N.202; Pleno y Diputación Permanente, 14 de julio de 2022; P.34.
			Cortes Generales; Diario de Sesiones del Senado, Año 2022, XIV Legislatura, N.730; Comisión Constitucional, 29 de septiembre de 2022; P.1.
			Cortes Generales; Diario de Sesiones del Senado, Año 2022, XIV Legislatura, N.104; Sesión Plenaria, 5 de octubre de 2022; P.1.
2021	Bill on the modification of the legal regime of nationality.	122/000176	Cortes Generales; Diario de Sesiones del Congreso de los Diputados, Año 2022, XIV Legislatura, N.157; Pleno y Diputación Permanente, 15 de febrero de 2022; P.17.
2024	Organic Bill on the modification of the legal regime of nationality.	122/000054	Cortes Generales; Diario de Sesiones del Congreso de los Diputados, Año 2024, XV Legislatura, N.70; Pleno y Diputación Permanente, 15 de octubre de 2024; P.21.
Note: While the corpus of texts analyzed does also include additional documents such as policy drafts, amendments, and commission reports, these have not been included in this list.
