# Supplementary material for: Looking back and abroad while (not) moving forward. Migration, ideas and the stability of citizenship in Spain
Source: Front Sociol. 2025 Jul 3;10:1570110. doi: 10.3389/fsoc.2025.1570110 (PMC12267229; doi:10.3389/fsoc.2025.1570110)
Supplement: Supplementary file 2 [file Supplementary_file_2.xlsx]

## Sheet: NM Table_print
The Spanish Citizenship's Regime
Born of at least one Spanish parent (ius sangunis) Ius soli (stateless/unknown parents) Double ius soli (born in Spain with at least one parent also born in Spain)
Residence (ius domicili)	• 10 years: General requirement • 5 years: Refugees • 2 years: Latin-American countries, Andorra, Philippines, Equatorial Guinea, Portugal, and Sephardic Jews • 1 year: Born in Spain of foreign parents; Married/Widow with/of a Spaniard; Born abroad whose (grand)parents - born abroad too - were originally Spanish by origin (external ius sanguinis) • Integration and Language tests • Deniable due to…
"Carta de Naturaleza"	Discretionary procedure due to exceptional circumstanceruled, ruled through Royal Decree by the Governement. (e.g. Sephardic Jews)
By Option	Targets: - Those who are or have been subject to the custody of a Spaniard - Person whose parent was a Spanish born in Spain (external ius sanguinis) - Person whose determination of parentage or birth-in-Spain occurs after 18 - Adopted by a Spaniard after 18 - Special procedures established under the Historical Memory Law (2007) and the Democratic Memory Law (2022)
Status	Target: Persons who owned and used the nationality for ten years, on a continuous basis and in "good faith"
Doube nationality: - De jure set by reciprocity agreements with foreign countries (i.e. Latin-American countries, Andorra, Philippines, Equatorial Guinea, Portugal) - De facto by emigration
Source: authors’ elaboration based on Pasetti (2019)
